# Supplementary material for: qSNE: quadratic rate t-SNE optimizer with automatic parameter tuning for large datasets
Source: Bioinformatics. 2020 Jul 14;36(20):5086–92. doi: 10.1093/bioinformatics/btaa637 (PMC7755412; doi:10.1093/bioinformatics/btaa637)
Supplement: btaa637_Supplementary_Data [file btaa637_supplementary_data.zip]

Archive with 2 entries (2 files):
- supplement.pdf
- supplement-.pdf
